# Supplementary material for: miRNA Expression May Have Implications for Immunotherapy in PDGFRA Mutant GISTs
Source: Int J Mol Sci. 2022 Oct 14;23(20):12248. doi: 10.3390/ijms232012248 (PMC9603477; doi:10.3390/ijms232012248)
Supplement: Supplementary file 1 [file ijms-23-12248-s001.zip]

Archive with 1 entries (1 files):
- ijms-1951583-supplementary.pdf
